# Supplementary material for: Integrated Chemometric and Machine Learning Analysis Identifies Peripheral Biosignatures Distinguishing Major Depressive Disorder from Bipolar Disorder: A Translational Cross-Sectional Study
Source: Medicina (Kaunas). 2026 Apr 23;62(5):806. doi: 10.3390/medicina62050806 (PMC13208896; doi:10.3390/medicina62050806)
Supplement: Supplementary file 1 [file medicina-62-00806-s001.zip]

Archive with 1 entries (1 files):
- medicina-4203868-supplementary.pdf
